# Supplementary material for: A homogeneous split-luciferase assay for rapid and sensitive detection of anti-SARS CoV-2 antibodies
Source: Nat Commun. 2021 Mar 22;12:1806. doi: 10.1038/s41467-021-22102-6 (PMC7985487; doi:10.1038/s41467-021-22102-6)
Supplement: Supplementary file 4 — Source Data [file 41467_2021_22102_MOESM4_ESM.xlsx]

## Sheet: Fig.1c
Data for Fig. 1c.
Probes: b10-S + b9-G
ug/ml	RLU
	hIgG			CR3022			MAb			RAb
10	109	86	87	13263	13000	13568	8	8	10	201	281	194
3.33333	92	89	78	14279	12631	12862	17	18	16	139	149	120
1.11111	91	66	62	11443	10284	10427	27	26	18	63	65	77
0.37037	49	52	61	5820	5159	5014	52	34	36	83	42	45
0.123457	40	52	37	2239	1928	1915	26	38	37	66	36	52
0.0411523	50	38	44	759	749	677	44	34	25	33	31	38
0.0137174	46	54	46	318	272	266	36	36	32	32	24	49
0.00457247	35	50	40	131	117	111	28	34	16	31	29	40

## Sheet: Fig.1d
Data for Fig. 1d
Probes: b10-S-b10 + b9-G
ug/ml	RLU
	hIgG			CR3022			MAb			RAb
10	164	203	157	6014	5986	6292	8	8	9	545	494	564
3.33333	119	127	143	6196	5448	6088	67	48	22	349	336	395
1.11111	80	85	68	5974	5659	5985	61	49	38	128	129	149
0.37037	55	68	70	4567	4417	4344	57	42	32	64	70	67
0.123457	50	65	55	2604	2239	2286	36	48	331	53	39	58
0.0411523	58	69	66	1020	1115	929	52	41	36	69	43	51
0.0137174	62	56	52	360	345	333	38	51	54	34	60	47
0.00457247	47	41	43	144	160	143	50	46	50	37	48	56

## Sheet: Fig.1e
Data for Fig. 1e
b10-S v.s. b10-S-b10
	b10-S	b10-S-b10
Kd (ug/ml)	0.272566	0.170042
	0.478762	0.222232
	0.479876	0.27564
	0.4605	0.252237

## Sheet: Fig.2a
Data for Fig. 2a
Measurement of CR3022 in present of IgG
hIgG (ug/ml)	RLU
	Blank			CR3022 (2 ug/ml)
0.457247	55	54	47	6616	6292	6820
1.37174	73	77	79	7114	7437	7524
4.11523	118	117	94	6969	7678	6476
12.3457	206	149	129	7675	6709	6987
37.037	116	145	134	5661	5511	5822
111.111	109	85	99	3218	3090	3219
333.333	100	92	97	909	896	819
1000	64	59	69	270	260	249

## Sheet: Fig.2b
Data for Fig. 2b
Dose response of IgG
CR3022 (ug/ml)	RLU
	IgG 0 ug/ml			IgG 25 ug/ml			IgG 50 ug/ml			IgG 100 ug/ml
10	7713	7657	7541	7391	6993	7250	6203	6104	6070	3085	4325	4532
3.33333	7623	7665	7529	7563	7061	6901	5986	4942	5653	3613	3733	4024
1.11111	6685	7362	7134	6689	6635	6100	4928	4281	4785	2767	2992	3282
0.37037	4949	5076	5082	5032	4999	4625	3496	3716	3433	1781	2068	2275
0.123457	2435	2520	2537	2339	2000	2208	1572	1412	1629	892	984	1054
0.041152	967	882	1075	953	747	894	676	636	658	390	434	457
0.013717	408	381	411	451	389	405	334	343	299	201	196	215
0.004572	164	163	191	256	204	260	208	228	173	136	135	163

## Sheet: Fig.2c
Data for Fig. 2C
Signals (luminescence sum) of CR3022 spiked into buffer containing different amounts of IgG
		IgG (ug/ml)
		20	10	5	0
CR3022 (ug/ml)	100	4304	5676	6316	6588
	33.3	1828	2228	2668	2618
	11.1	720	970	1108	974
	3.7	472	557	520	370
	0	299	272	275	110

## Sheet: Fig.2d
Data for Fig. 2d
Spiking CR3022 into sera
Luminescence sum		CR3022 (spiked, ug/ml)
		100	50	25	12.5	6.25	0
spiked matrix	none	5716	3113	1804	960	541	124
	OM8035	4383	2415	1318	802	499	176
	OM8066	3969	2261	1253	655	435	177
	C055519475320	5260	2940	1490	1029	682	301
	C055519463931	5806	3404	1895	1144	760	280
	C055519475257	4657	2602	1468	859	539	189
	C055519541571	4935	2938	1616	997	592	205
	C055519472879	5214	3121	1725	1056	614	248
Recovery (%)		CR3022 (spiked, ug/ml)
		100	50	25	12.5	6.25
spiked matrix	none	100	100	100	100	100
	OM8035	76.6795	77.5779	73.0599	83.5417	92.2366
	OM8066	69.4367	72.6309	69.4568	68.2292	80.4067
	C055519475320	92.0224	94.4427	82.5942	107.187	126.063
	C055519463931	101.575	109.348	105.044	119.167	140.481
	C055519475257	81.4731	83.585	81.3747	89.4792	99.6303
	C055519541571	86.3366	94.3784	89.5787	103.854	109.427
	C055519472879	91.2176	100.257	95.6208	110	113.494

## Sheet: Fig.3_SFig.3b
Data for Fig.3 and SFig.3B
Raw data of SATiN for patient sera
patient #	Time of sample collection	Dilution						Luminescence sum (300-2700)
		100	300	900	2700	8100	24300
OM8035	prepandemic	39	75	84	64	80	54	223
OM8066	prepandemic	51	65	82	85	73	47	232
OM8083	unknown	2953	3424	2214	852	296	127	6490
OM8087	unknown	1800	1788	1111	443	164	87	3342
CVD00768	4	1002	882	463	205	113	71	1550
CVD01207	4	47	96	108	88	66	65	292
CVD01221	3	27	58	94	78	81	43	230
CVD01286	3	65	73	104	87	65	49	264
CVD01385	3	73	79	82	59	47	45	220
CVD01569	5	36	73	74	99	68	58	246
CVD01649	3	87	106	136	78	58	45	320
CVD01715	3	32	59	85	66	51	48	210
CVD01735	5	47	69	88	62	60	49	219
CVD02040	5	903	1019	660	364	146	70	2043
CVD00130	8	305	467	289	145	83	60	901
CVD00240	3	34	73	94	89	70	56	256
CVD00324	10	48	91	125	122	82	68	338
CVD00336	8	46	90	105	94	65	60	289
CVD00410	8	38	70	83	75	71	57	228
CVD00829	6	34	80	122	83	80	56	285
CVD00831	6	57	90	133	131	72	57	354
CVD00868	34	120	153	169	89	77	56	411
CVD01018	6	3387	2537	1456	575	218	101	4568
CVD01022	19	6010	6285	4985	2312	784	302	13582
CVD01234	10	51	105	108	104	59	75	317
CVD01314	8	394	550	448	310	133	75	1308
CVD01339	12	7271	9126	8013	4294	1417	488	21433
CVD01342	42	49	91	97	106	66	55	294
CVD01384	9	600	625	406	201	154	77	1232
CVD01433	9	3334	4237	3099	1338	426	151	8674
CVD01487	29	41	104	92	80	61	47	276
CVD01581	54	1920	2173	1442	609	253	101	4224
CVD01583	53	56	84	139	135	87	76	358
CVD01619	16	937	1514	1079	569	254	121	3162
CVD01620	34	1898	1745	1090	526	191	108	3361
CVD01630	52	3480	3366	1963	744	274	97	6073
CVD01701	52	4089	4000	2510	1116	381	162	7626
CVD01730	47	2313	3565	2820	1555	585	169	7940
CVD01734	56	6323	10289	11493	9429	5650	2111	31211
CVD01738	14	2241	2971	2424	1243	456	173	6638
CVD01741	16	1235	1142	726	309	141	85	2177
CVD01763	58	1312	1008	654	290	135	79	1952
CVD01769	51	4775	5388	3133	1373	463	189	9894
CVD01776	6	73	94	98	89	59	38	281
CVD01820	56	2738	1814	846	382	119	63	3042
CVD01823	21	90	122	96	82	48	47	300
CVD01827	9	1330	1510	869	352	129	83	2731
CVD01828	44	3610	3338	1807	785	241	121	5930
CVD01852	6	94	132	184	113	106	73	429
CVD01860	6	204	416	558	394	173	98	1368
CVD01881	63	297	286	181	112	68	51	579
CVD01920	10	281	290	230	157	82	67	677
CVD01923	12	1410	1136	617	311	136	80	2064
CVD01941	20	2285	2468	1642	762	279	121	4872
CVD01952	21	2868	2706	1729	752	267	123	5187
CVD01953	40	3773	4292	2997	1462	441	214	8751
CVD01981	18	2926	3576	2575	1120	443	157	7271
CVD01982	52	4489	4919	3562	1603	557	222	10084
CVD02004	39	445	398	304	153	108	66	855
CVD02007	15	1558	1407	945	524	211	97	2876
CVD02016	56	5500	5235	3159	1204	431	180	9598
CVD02049	56	2429	2053	1254	565	208	108	3872
CVD02052	37	1381	1296	900	477	252	110	2673
CVD02054	26	32	52	83	89	60	49	224
CVD02059	51	150	229	270	170	133	93	669
CVD02060	51	253	289	265	183	95	61	737
CVD02064	14	4144	6289	7893	5655	1769	788	19837
CVD02066	78	30	50	77	74	57	45	201
CVD02076	70	127	187	159	118	81	67	464
CVD02078	52	891	942	645	335	133	88	1922
CVD02080	78	2482	2185	1354	475	210	92	4014
CVD02082	75	2705	2485	1383	553	219	98	4421
CVD02086	34	1440	1528	910	428	216	105	2866
CVD02170	45	840	1631	1689	1168	441	201	4488
CVD01182	39	3681	2840	1519	637	213	101	4996
CVD01184	45	3001	2766	1357	546	209	106	4669
CVD01463	47	850	997	697	372	168	81	2066
CVD01639	40	1903	3200	2957	1681	554	219	7838
CVD01641	48	1476	1871	1396	674	255	135	3941
CVD01643	53	245	314	268	158	89	63	740
CVD01645	24	93	130	123	111	83	70	364
CVD01657	51	258	309	263	158	78	73	730
CVD02063	22	2305	2821	1895	759	287	139	5475
CVD02069	80	1394	1890	1289	596	262	109	3775
C055519475320	prepandemic	83	91	116	59	59	51	266
C055519463931	prepandemic	66	76	103	58	39	36	237
C055519475257	prepandemic	52	67	71	65	40	38	203
C055519541571	prepandemic	49	70	75	52	52	35	197
C055519472879	prepandemic	62	79	66	74	47	40	219
CR3022	Ab control	11713	9274	7367	3900	1771	699	20541

## Sheet: Fig.4
Data for Fig.4
Comparison of SATiN to ELISA, sVNT and PRNT
Dilution	SATiN (Luminescence sum)	ELISA (AUC)	VNT (%)	PRNT50	PRNT90
OM8035	223	132.3
OM8066	232	177.2
OM8083	6490	2105
OM8087	3342	2305
CVD00768	1550	349.2	71.0034	1:640	1:40
CVD01207	292	148.8	42.1767	1:40	Negative
CVD01221	230	296.2	22.0999	Negative	Negative
CVD01286	264	116.8	0.339674	Negative	Negative
CVD01385	220	63.59	5.09511	1:20	Negative
CVD01569	246	281.1	1.63782	Negative	Negative
CVD01649	320	62.06	-0.803461	1:20	Negative
CVD01715	210	195.7	-2.82227	Negative	Negative
CVD01735	219	150	4.27155	Negative	Negative
CVD02040	2043	728.3	84.414	≥1:640	1:160
CVD01182	4996	1602	89.2151	≥1:640	1:160
CVD01184	4669	2049	97.1575	≥1:1280	1:160
CVD01463	2066	1517	96.338	≥1:1280	1:160
CVD01639	7838	1543	88.5661	≥1:640	1:160
CVD01641	3941	2854	91.3444	≥1:640	1:160
CVD01643	740	614.4	96.2225	1:160	1:40
CVD01645	364	297.6	92.2894	1:160	1:40
CVD01657	730	927.1	82.0457	1:320	Negative
CVD02063	5475	2388	54.6354	1:160	Negative
CVD02069	3775	2704	67.3053	1:80	Negative
CVD00130	901	1470	6.12823	Negative	Negative
CVD00240	256	238.3	9.8831	Negative	Negative
CVD00324	338	88.69	8.11194	Negative	Negative
CVD00336	289	36.64	4.27989	Negative	Negative
CVD00410	228	231.9	7.01382	Negative	Negative
CVD00829	285	93.72	11.6144	Negative	Negative
CVD00831	354	104.6	10.2713	Negative	Negative
CVD00868	411	205.8	10.3189	Negative	Negative
CVD01018	4568	4702	91.4725	≥1:1280	1:320
CVD01022	13582	3514	94.6735	≥1:1280	1:160
CVD01234	317	98.66	2.15109	Negative	Negative
CVD01314	1308	2138	50.7812	≥1:640	1:20
CVD01339	21433	1779	95.4823	≥1:640	1:320
CVD01342	294	86.91	-1.63043	Negative	Negative
CVD01384	1232	328.9	83.6617	1:160	1:40
CVD01433	8674	1693	90.7948	≥1:640	1:80
CVD01487	276	289.4	1.267	Negative	Negative
CVD01581	4224	1506	93.7268	≥1:640	Negative
CVD01583	358	77.59	1.20519	Negative	Negative
CVD01619	3162	819.2	81.6749	1:320	Negative
CVD01620	3361	2040	90.2658	≥1:640	1:80
CVD01630	6073	2372	94.5612	≥1:640	1:40
CVD01701	7626	2130	95.4615	1:320	1:40
CVD01730	7940	4356	95.9573	≥1:640	1:80
CVD01734	31211	6239	96.1861	≥1:640	≥1:640
CVD01738	6638	1091	91.1137	≥1:640	1:160
CVD01741	2177	897.5	86.4226	≥1:640	1:80
CVD01763	1952	1827	92.1434	1:160	1:20
CVD01769	9894	2686	96.1861	≥1:640	1:160
CVD01776	281	87.09	2.86041	Negative	Negative
CVD01820	3042	1396	94.6606	1:160	1:80
CVD01823	300	199.4	58.9626	1:40	Negative
CVD01827	2731	597.6	77.4981	≥1:640	1:160
CVD01828	5930	1531	93.3257	1:20	1:20
CVD01852	429	107.1	68.3066	1:320	1:20
CVD01860	1368	859.7	55.9878	≥1:640	1:20
CVD01881	579	256.5	41.7163	1:20	Negative
CVD01920	677	411.9	89.3524	≥1:640	1:40
CVD01923	2064	875	86.9289	≥1:640	Negative
CVD01941	4872	956.9	81.3667	≥1:640	1:320
CVD01952	5187	1400	91.8951	≥1:640	1:160
CVD01953	8751	2653	90.9019	≥1:640	1:160
CVD01981	7271	3077	84.9821	≥1:640	1:40
CVD01982	10084	6458	94.994	≥1:640	1:320
CVD02004	855	720.4	82.8764	1:80	Negative
CVD02007	2876	489.3	85.9356	1:160	1:40
CVD02016	9598	2169	90.6635	1:320	1:160
CVD02049	3872	1507	90.2439	≥1:640	1:80
CVD02052	2673	1478	91.0767	≥1:640	1:20
CVD02054	224	173.4	8.77454	Negative	Negative
CVD02059	669	1264	84.8899	1:80	1:20
CVD02060	737	482.5	71.5943	1:20	Negative
CVD02064	19837	3660	83.6407	≥1:640	1:40
CVD02066	201	169.3	4.07496	Negative	Negative
CVD02076	464	910.8	53.6288	1:20	Negative
CVD02078	1922	1944	90.928	1:320	1:80
CVD02080	4014	3392	97.1446	≥1:640	1:160
CVD02082	4421	2011	90.2736	≥1:640	1:80
CVD02086	2866	1065	81.5586	1:160	1:40
CVD02170	4488	1823	61.3753	≥1:640	1:80

## Sheet: SFig.2a
Data for SFig. 2a
Mathematical modelling
function	Signal = Signal_max*Ab^n1/(Ab^n1*(1+(IgG/a/Ki)^n2)+Km^n1*(1+(IgG/Ki)^n2))
Signal_max	8500.27
Km	0.238912
Ki	61.9715
a	1.94643
n1	1.19237
n2	1.76862
IgG 0 ug/ml, CR3022 100 ug/ml							IgG 0 ug/ml, CR3022 33.3 ug/ml							IgG 0 ug/ml, CR3022 11.1 ug/ml							IgG 0 ug/ml, CR3022 3.70 ug/ml
dilution	IgG (ug/ml)	Ab (ug/ml)	Signal (calculated)	Recovery (theoretical)			dilution	IgG (ug/ml)	Ab (ug/ml)	Signal (calculated)	Recovery (theoretical)			dilution	IgG (ug/ml)	Ab (ug/ml)	Signal (calculated)	Recovery (theoretical)			dilution	IgG (ug/ml)	Ab (ug/ml)	Signal (calculated)	Recovery (theoretical)
100	0	1	7195.1	100			100	0	0.333	5080.68	100			100	0	0.111	2432.58	100			100	0	0.037	829.776	100
300	0	0.333333	5083.12	100			300	0	0.111	2432.58	100			300	0	0.037	829.776	100			300	0	0.0123333	241.085	100
900	0	0.111111	2434.65	100			900	0	0.037	829.776	100			900	0	0.0123333	241.085	100			900	0	0.00411111	66.4283	100
2700	0	0.037037	830.67	100			2700	0	0.0123333	241.085	100			2700	0	0.00411111	66.4283	100			2700	0	0.00137037	18.0274	100
8100	0	0.0123457	241.365	100			8100	0	0.00411111	66.4283	100			8100	0	0.00137037	18.0274	100			8100	0	0.00045679	4.87194	100
24300	0	0.00411523	66.507	100			24300	0	0.00137037	18.0274	100			24300	0	0.00045679	4.87194	100			24300	0	0.000152263	1.31516	100
	LS(300-2700)		8348.43					LS(300-2700)		3503.44					LS(300-2700)		1137.29					LS(300-2700)		325.541
IgG5000 ug/ml, CR3022 100 ug/ml							IgG5000 ug/ml, CR3022 33.3 ug/ml							IgG5000 ug/ml, CR3022 11.1 ug/ml							IgG5000 ug/ml, CR3022 3.70 ug/ml
dilution	IgG (ug/ml)	Ab (ug/ml)	Signal (calculated)	Recovery (theoretical)			dilution	IgG (ug/ml)	Ab (ug/ml)	Signal (calculated)	Recovery (theoretical)			dilution	IgG (ug/ml)	Ab (ug/ml)	Signal (calculated)	Recovery (theoretical)			dilution	IgG (ug/ml)	Ab (ug/ml)	Signal (calculated)	Recovery (theoretical)
100	50	1	5606.49	77.921			100	50	0.333	3626.15	71.3714			100	50	0.111	1570.8	64.5737			100	50	0.037	506.613	61.0541
300	16.6667	0.333333	4806.96	94.5672			300	16.6667	0.111	2255.31	92.7128			300	16.6667	0.037	760.293	91.6263			300	16.6667	0.0123333	219.95	91.2336
900	5.55556	0.111111	2407.54	98.8867			900	5.55556	0.037	819.052	98.7076			900	5.55556	0.0123333	237.811	98.6421			900	5.55556	0.00411111	65.5134	98.6226
2700	1.85185	0.037037	829.115	99.8128			2700	1.85185	0.0123333	240.61	99.8032			2700	1.85185	0.00411111	66.2957	99.8003			2700	1.85185	0.00137037	17.9913	99.7995
8100	0.617284	0.0123457	241.296	99.9718			8100	0.617284	0.00411111	66.4093	99.9713			8100	0.617284	0.00137037	18.0222	99.9712			8100	0.617284	0.00045679	4.87053	99.9712
24300	0.205761	0.00411523	66.5043	99.9959			24300	0.205761	0.00137037	18.0267	99.9959			24300	0.205761	0.00045679	4.87174	99.9959			24300	0.205761	0.000152263	1.31511	99.9959
	LS(300-2700)		8043.62					LS(300-2700)		3314.97					LS(300-2700)		1064.4					LS(300-2700)		303.455
IgG 10000 ug/ml, CR3022 100 ug/ml							IgG 10000 ug/ml, CR3022 33.3 ug/ml							IgG 10000 ug/ml, CR3022 11.1 ug/ml							IgG 10000 ug/ml, CR3022 3.70 ug/ml
dilution	IgG (ug/ml)	Ab (ug/ml)	Signal (calculated)	Recovery (theoretical)			dilution	IgG (ug/ml)	Ab (ug/ml)	Signal (calculated)	Recovery (theoretical)			dilution	IgG (ug/ml)	Ab (ug/ml)	Signal (calculated)	Recovery (theoretical)			dilution	IgG (ug/ml)	Ab (ug/ml)	Signal (calculated)	Recovery (theoretical)
100	100	1	3660.77	50.8787			100	100	0.333	2146.7	42.2523			100	100	0.111	847.794	34.8517			100	100	0.037	261.472	31.5111
300	33.3333	0.333333	4251	83.6299			300	33.3333	0.111	1918.72	78.876			300	33.3333	0.037	632.745	76.2548			300	33.3333	0.0123333	181.622	75.3353
900	11.1111	0.111111	2344.7	96.3056			900	11.1111	0.037	794.339	95.7292			900	11.1111	0.0123333	230.283	95.5196			900	11.1111	0.00411111	63.4108	95.4575
2700	3.7037	0.037037	825.395	99.3649			2700	3.7037	0.0123333	239.476	99.3325			2700	3.7037	0.00411111	65.9785	99.3229			2700	3.7037	0.00137037	17.9049	99.3202
8100	1.23457	0.0123457	241.132	99.9038			8100	1.23457	0.00411111	66.3635	99.9024			8100	1.23457	0.00137037	18.0098	99.902			8100	1.23457	0.00045679	4.86716	99.9019
24300	0.411523	0.00411523	66.4977	99.986			24300	0.411523	0.00137037	18.0249	99.986			24300	0.411523	0.00045679	4.87125	99.9859			24300	0.411523	0.000152263	1.31497	99.9859
	LS(300-2700)		7421.1					LS(300-2700)		2952.53					LS(300-2700)		929.006					LS(300-2700)		262.938
IgG 20000 ug/ml, CR3022 100 ug/ml							IgG 20000 ug/ml, CR3022 33.3 ug/ml							IgG 20000 ug/ml, CR3022 11.1 ug/ml							IgG 20000 ug/ml, CR3022 3.70 ug/ml
dilution	IgG (ug/ml)	Ab (ug/ml)	Signal (calculated)	Recovery (theoretical)			dilution	IgG (ug/ml)	Ab (ug/ml)	Signal (calculated)	Recovery (theoretical)			dilution	IgG (ug/ml)	Ab (ug/ml)	Signal (calculated)	Recovery (theoretical)			dilution	IgG (ug/ml)	Ab (ug/ml)	Signal (calculated)	Recovery (theoretical)
100	200	1	1677.34	23.3122			100	200	0.333	898.143	17.6776			100	200	0.111	330.099	13.5699			100	200	0.037	98.7162	11.8967
300	66.6667	0.333333	3049.34	59.9895			300	66.6667	0.111	1271.93	52.2872			300	66.6667	0.037	402.608	48.5201			300	66.6667	0.0123333	113.959	47.2692
900	22.2222	0.111111	2153.21	88.4402			900	22.2222	0.037	720.287	86.8049			900	22.2222	0.0123333	207.864	86.2201			900	22.2222	0.00411111	57.1603	86.0481
2700	7.40741	0.037037	812.967	97.8688			2700	7.40741	0.0123333	235.688	97.7615			2700	7.40741	0.00411111	64.9202	97.7298			2700	7.40741	0.00137037	17.6166	97.721
8100	2.46914	0.0123457	240.575	99.673			8100	2.46914	0.00411111	66.208	99.6683			8100	2.46914	0.00137037	17.9674	99.667			8100	2.46914	0.00045679	4.8557	99.6666
24300	0.823045	0.00411523	66.4753	99.9523			24300	0.823045	0.00137037	18.0188	99.9522			24300	0.823045	0.00045679	4.8696	99.9521			24300	0.823045	0.000152263	1.31453	99.9521
	LS(300-2700)		6015.51					LS(300-2700)		2227.9					LS(300-2700)		675.392					LS(300-2700)		188.736

[truncated: 3 more sheets: SFig.2b, SFig.2c, SFig.3a]
